# Supplementary material for: The complete genome sequence and analysis of a plasmid-bearing myxobacterial strain Myxococcus fulvus 124B02 (M 206081)
Source: Stand Genomic Sci. 2016 Jan 4;11:1. doi: 10.1186/s40793-015-0121-y (PMC4700575; doi:10.1186/s40793-015-0121-y)
Supplement: Additional file 1: Table S1. — Comparison of COG assignments of the genes between M. fulvus 124B02 and M. stipitatus DSM 14675. (XLSX 11 kb) [file 40793_2015_121_MOESM1_ESM.xlsx]

## Sheet: Sheet1
Table S1 Comparison of COG assignments of the genes between M. fulvus 124B02 and M. stipitatus DSM 14675
COG	Homologous Genes			Strain Specific Genes
	124B02	14675	p-value	124B02	14675	p-value
RNA processing and modification	4	5	0.9352	1	0	0.3305
Chromatin structure and dynamics	3	3	0.947	0	0
Energy production and conversion	191	200	0.3525	10	4	0.217
Cell cycle division, chromosome partitioning	34	38	0.5603	1	0	0.3305
Amino acid transport and metabolism	294	298	0.4418	11	8	0.7338
Nucleotide transport and metabolism	88	91	0.6105	2	2	0.9567
Carbohydrate transport and metabolism	171	179	0.3831	15	5	0.0587
Coenzyme transport and metabolism	133	144	0.2967	3	4	0.9428
Lipid transport and metabolism	226	274	0.0076**	7	4	0.6081
Translation, ribosomal structure and biogenesis	194	196	0.5625	2	0	0.5036
Transcription	327	379	0.0097**	14	10	0.632
Replication, recombination and repair	160	194	0.0251*	14	21	0.2405
Cell wall/membrane/envelope biogenesis	286	302	0.2099	5	3	0.7821
Cell motility	100	98	0.8673	1	0	0.3305
Posttranslational modification, protein turnover, chaperones	213	228	0.2225	6	6	0.9251
Inorganic ion transport and metabolism	163	179	0.1939	12	8	0.583
Secondary metabolites biosynthesis, transport and catabolism	138	188	0.0015**	7	6	0.8576
General function prediction only	641	706	0.0084**	37	35	0.9958
Function unknown	360	383	0.1304	44	29	0.1605
Signal transduction mechanisms	353	370	0.195	5	2	0.494
Intracellular trafficking, secretion, and vesicular transport	60	57	0.987	1	1	0.9694
Defense mechanisms	107	130	0.0667	4	3	0.7595
Total	4246	4642	<0.0001***	202	151	0.0333*
Two-tailed statistical analysis was conducted by Chi square test with Yate correction
