# Supplementary material for: The complete genome sequence and analysis of a plasmid-bearing myxobacterial strain Myxococcus fulvus 124B02 (M 206081)
Source: Stand Genomic Sci. 2016 Jan 4;11:1. doi: 10.1186/s40793-015-0121-y (PMC4700575; doi:10.1186/s40793-015-0121-y)
Supplement: Additional file 2: Table S2. — Comparison of COG assignments of the genes between M. fulvus 124B02 and M. fulvus HW-1. (XLSX 11 kb) [file 40793_2015_121_MOESM2_ESM.xlsx]

## Sheet: Sheet1
Table S2 Comparison of COG assignments of the genes between M. fulvus 124B02 and M. fulvus HW-1
COG	Homologous Genes			Strain Specific Genes
COG	124B02	HW-1	p-value	124B02	HW-1	p-value
RNA processing and modification	4	3	0.8604	1	0	0.3544
Chromatin structure and dynamics	3	4	0.8392	0	0
Energy production and conversion	172	198	0.006**	11	3	0.1123
Cell cycle division, chromosome partitioning	31	43	0.0526	0	0
Amino acid transport and metabolism	249	272	0.0075**	24	10	0.0741
Nucleotide transport and metabolism	82	85	0.254	4	2	0.8250
Carbohydrate transport and metabolism	151	148	0.2781	15	5	0.0942
Coenzyme transport and metabolism	124	159	0.001***	7	4	0.7265
Lipid transport and metabolism	198	225	0.0050**	18	8	0.1684
Translation, ribosomal structure and biogenesis	181	189	0.0688	4	1	0.4684
Transcription	246	263	0.0162*	22	4	0.0032**
Replication, recombination and repair	160	194	0.0015**	25	27	0.4894
Cell wall/membrane/envelope biogenesis	253	289	0.0012**	14	10	0.8123
Cell motility	107	115	0.1089	1	1	0.9135
Posttranslational modification, protein turnover, chaperones	196	215	0.0158*	8	8	0.9552
Inorganic ion transport and metabolism	139	166	0.005**	14	9	0.6401
Secondary metabolites biosynthesis, transport and catabolism	109	113	0.1816	13	5	0.1842
General function prediction only	568	620	< 0.0001***	72	32	0.0023**
Function unknown	315	383	< 0.0001***	64	50	0.6898
Signal transduction mechanisms	340	389	0.0002***	9	0	0.0146*
Intracellular trafficking, secretion, and vesicular transport	53	67	0.0431*	3	0	0.3054
Defense mechanisms	80	79	0.4212	6	6	0.7903
Total	3761	4219	< 0.0001***	335	185	<0.0001***
Two-tailed statistical analysis was conducted by Chi square test with Yate correction
