# Supplementary material for: The complete genome sequence and analysis of a plasmid-bearing myxobacterial strain Myxococcus fulvus 124B02 (M 206081)
Source: Stand Genomic Sci. 2016 Jan 4;11:1. doi: 10.1186/s40793-015-0121-y (PMC4700575; doi:10.1186/s40793-015-0121-y)
Supplement: Additional file 3: Table S3. — Comparison of COG assignments of the genes between M. fulvus 124B02 and M. xanthus DK1622. (XLSX 11 kb) [file 40793_2015_121_MOESM3_ESM.xlsx]

## Sheet: Sheet1
Table S3 Comparison of COG assignments of the genes between M. fulvus 124B02 and M. xanthus DK1622
COG	Homologous Genes			Strain Specific Genes
COG	124B02	DK1622	p-value	124B02	DK1622	p-value
RNA processing and modification	4	9	0.1674	1	2	0.8973
Chromatin structure and dynamics	3	5	0.5719	0	0
Energy production and conversion	171	216	0.0002***	12	7	0.5522
Cell cycle division, chromosome partitioning	29	51	0.0026**	1	3	0.5155
Amino acid transport and metabolism	258	301	0.0005***	23	10	0.0961
Nucleotide transport and metabolism	82	91	0.1138	5	2	0.5752
Carbohydrate transport and metabolism	149	162	0.048*	20	7	0.0541
Coenzyme transport and metabolism	121	168	<0.0001***	7	11	0.3055
Lipid transport and metabolism	198	242	0.0004***	14	10	0.8040
Translation, ribosomal structure and biogenesis	189	208	0.0182*	3	0	0.3037
Transcription	240	290	0.0002***	21	10	0.1663
Replication, recombination and repair	164	200	0.0013**	6	30	<0.0001***
Cell wall/membrane/envelope biogenesis	258	331	<0.0001***	11	13	0.5691
Cell motility	108	132	0.0087**	1	10	0.0077**
Posttranslational modification, protein turnover, chaperones	199	228	0.0042**	7	10	0.4276
Inorganic ion transport and metabolism	150	191	0.0004***	14	9	0.6327
Secondary metabolites biosynthesis, transport and catabolism	112	132	0.018*	14	6	0.2168
General function prediction only	566	669	<0.0001***	72	44	0.0885
Function unknown	317	456	<0.0001***	63	79	0.0323*
Signal transduction mechanisms	336	373	0.0011**	8	2	0.1773
Intracellular trafficking, secretion, and vesicular transport	53	89	0.0001***	3	2	0.7782
Defense mechanisms	79	91	0.0706	11	6	0.5063
Total	3786	4635	<0.0001***	317	273	0.9965
Two-tailed statistical analysis was conducted by Chi square test with Yate correction
