# Supplementary material for: The complete genome sequence and analysis of a plasmid-bearing myxobacterial strain Myxococcus fulvus 124B02 (M 206081)
Source: Stand Genomic Sci. 2016 Jan 4;11:1. doi: 10.1186/s40793-015-0121-y (PMC4700575; doi:10.1186/s40793-015-0121-y)
Supplement: Additional file 4: Table S4. — Strain-specific genes in the family of DNA replication, recombination and repair in M. fulvus 124B02, compared with DSM 14675. (XLSX 10 kb) [file 40793_2015_121_MOESM4_ESM.xlsx]

## Sheet: Sheet2
Table S4 Strain-specific genes in the family of DNA replication, recombination and repair in 124B02, compared with DSM 14675
124B02 genes	Functions	14675 genes	Functions
MFUL124B02_03825	NUDIX hydrolase	MYSTI_01538	transposase, is4-like protein
MFUL124B02_08600	N-6 DNA methylase	MYSTI_01539	transposase, is4-like protein
MFUL124B02_08665	hypothetical protein	MYSTI_01540	transposase
MFUL124B02_08715	resolvase	MYSTI_01934	hypothetical protein
MFUL124B02_08815	integrase, partial	MYSTI_02126	IS630 family transposase
MFUL124B02_023330	UV endonuclease	MYSTI_02267	transposase
MFUL124B02_023335	hypothetical protein	MYSTI_04331	hypothetical protein
MFUL124B02_023550	DNA topoisomerase	MYSTI_04338	DNA-cytosine methyltransferase
MFUL124B02_024335	hypothetical protein	MYSTI_05097	exodeoxyribonuclease VII large subunit
MFUL124B02_027185	transposase	MYSTI_05309	transposase, is4-like protein
MFUL124B02_035125	ATP-dependent DNA ligase	MYSTI_05310	transposase, is4-like protein
MFUL124B02_036085	transposase	MYSTI_06599	transposase
MFUL124B02_036345	DNA polymerase, partial	MYSTI_06611	transposase
MFUL124B02_036370	DNA polymerase, partial	MYSTI_06614	IS630 family transposase
		MYSTI_06856	hypothetical protein
		MYSTI_07613	CRISPR-associated Cas4 family protein
		MYSTI_07923	transposase, is4-like protein
		MYSTI_07931	CRISPR-associated RAMP Cmr6 family protein
		MYSTI_07933	CRISPR-associated RAMP Cmr4 family protein
		MYSTI_07936	CRISPR-associated RAMP Cmr1 family protein
		MYSTI_02040	NUDIX family hydrolase
