# Supplementary material for: The complete genome sequence and analysis of a plasmid-bearing myxobacterial strain Myxococcus fulvus 124B02 (M 206081)
Source: Stand Genomic Sci. 2016 Jan 4;11:1. doi: 10.1186/s40793-015-0121-y (PMC4700575; doi:10.1186/s40793-015-0121-y)
Supplement: Additional file 5: Table S5. — Homologues of pMF1.19 and pMF1.20 in M. fulvus 124B02. (XLSX 9 kb) [file 40793_2015_121_MOESM5_ESM.xlsx]

## Sheet: Sheet2
Table S5 Homologues of pMF1.19 and pMF1.20 in M. fulvus 124B02
pMF1	124B02	Function	Score	E-value	Identity
pMF1.19	MFUL124B02_18095	hypothetical protein	331	8e-92	157/212 (74%)
pMF1.20	MFUL124B02_18100	hypothetical protein	414	e-117	192/219 (87%)
pMF1.19	MFUL124B02_05060	hypothetical protein	167	2e-42	98/223 (43%)
pMF1.20	MFUL124B02_05065	hypothetical protein	81.6	1e-16	65/182 (35%)
pMF1.19	MFUL124B02_40465	hypothetical protein	150	1e-37	88/224 (39%)
pMF1.19	MFUL124B02_40470	hypothetical protein	149	3e-37	87/219 (39%)
pMF1.20	MFUL124B02_40475	hypothetical protein	88.2	1e-18	63/186 (33%)
pMF1.19	MFUL124B02_21085	hypothetical protein	150	2e-37	83/216 (38%)
pMF1.20	MFUL124B02_21090	hypothetical protein	84.3	1e-17	61/188 (32%)
pMF1.19	MFUL124B02_24540	hypothetical protein	126	3e-30	83/246 (33%)
pMF1.20	MFUL124B02_24545	hypothetical protein	34.3	0.017	13/22 (59%)
pMF1.19	MFUL124B02_09560	hypothetical protein	45.1	1e-05	27/89 (30%)
pMF1.20	MFUL124B02_09565	hypothetical protein	117	2e-27	57/144 (39%)
pMF1.19	MFUL124B02_15115	hypothetical protein	142	4e-35	84/222 (37%)
pMF1.19	MFUL124B02_33980	hypothetical protein	132	4e-32	80/197 (40%)
pMF1.19	MFUL124B02_22980	hypothetical protein	74.3	2e-14	54/150 (36%)
